# Supplementary material for: Barriers to the Utilization of Primary Health Centers (PHCs) in Iraq
Source: Epidemiologia (Basel). 2023 Apr 13;4(2):121–33. doi: 10.3390/epidemiologia4020013 (PMC10123605; doi:10.3390/epidemiologia4020013)
Supplement: Supplementary file 1 [file epidemiologia-04-00013-s001.zip]

Archive with 1 entries (1 files):
- epidemiologia-2307664-supplementary.pdf
